# Supplementary material for: Cytokinin and auxin metabolism mediation of elevated [CO2]-enhanced shoot growth under different nitrogen conditions in perennial grass
Source: Hortic Res. 2026 Feb 2;13(5):uhag025. doi: 10.1093/hr/uhag025 (PMC13148157; doi:10.1093/hr/uhag025)
Supplement: Web_Material_uhag025 [file web_material_uhag025.zip]

Archive with 2 entries (2 files):
- Supplementary Table.docx
- Supplementray Figure.docx
